# Supplementary material for: Theoretical Study on Adsorption Behavior of SF6 Decomposition Components on Mg-MOF-74
Source: Nanomaterials (Basel). 2023 May 23;13(11):1705. doi: 10.3390/nano13111705 (PMC10254539; doi:10.3390/nano13111705)
Supplement: Supplementary file 1 [file nanomaterials-13-01705-s001.zip]

Archive with 1 entries (1 files):
- nanomaterials-2386643-supplementary.pdf
